# Supplementary material for: Scientific writing capacity building with early career researchers during study implementation: The Enterics for Global Health seven-country experience
Source: PLOS Glob Public Health. 2026 Jun 12;6(6):e0006589. doi: 10.1371/journal.pgph.0006589 (PMC13262805; doi:10.1371/journal.pgph.0006589)
Supplement: S9 Appendix — (R) [file pgph.0006589.s009.R]

# 08 MAY 2024
# MWCP Toto Bora Table 2- assignment 10 code
# THIS CODE PRODUCES THE RESULTS FOR A TABLE 2 EVALUATING ACUTE MALNUTRITION AS AN OUTCOME.

### packages
packages=c("bibtex", "broom", "codebook", "conflicted", "extrafont", "forestplot", "geepack", "gridExtra", "here", "Hmisc", "janitor", "knitr", "kableExtra", "lattice", "lubridate", "multcomp", "openxlsx", "readxl", "scales", "dplyr", "tidyverse", "haven", "sandwich")

### load or install&load all necessary packages
package.check <- lapply( packages, FUN = function(x) {
  if (!require(x, character.only = TRUE)) {
    install.packages(x, dependencies = TRUE)
    library(x, character.only = TRUE)
  }
}
)

conflict_prefer("chisq.test", "stats")
conflict_prefer("filter", "dplyr")
conflict_prefer("here","here")
conflict_prefer("select", "dplyr")
conflict_prefer("summarize", "dplyr")

### set working directory: CHANGE FOR YOUR OWN SPECIFIC FILE PATH
setwd("C:/Users/Sonia Rao/Dropbox/Shigella surveillance/Peer Mentorship Cohort/Assignments/Table 2 using Toto Bora Data/Data")

### clear everything from working environment
rm(list=ls())

### import data
data <- read_dta('Toto Bora_Aim 1 analysis data_2021-06-17-v2.dta') %>%
  rename_with(., .cols= ends_with("_m0"), ~ gsub("_m0", "_enr", .)) %>% 
  rename_with(., .cols= ends_with("_m3"), ~ gsub("_m3", "_3mo", .)) %>% 
  rename_with(., .cols= ends_with("_m6"), ~ gsub("_m6", "_6mo", .)) 

###### Create data dictionary #######
df_cb <- data %>% mutate_at(.vars = vars(fub_date_6mo,
                                        fub_date_3mo),
                           .funs = list(~ymd(.)))

### reassign dropped attributes after mutate
attr(df_cb$fub_date_3mo,"label") <- "Date of M3 follow-up visit"
attr(df_cb$fub_date_6mo,"label") <- "Date of M6 follow-up visit"

### data dictionary
datacb <- as.data.frame(codebook_table(df_cb)) %>%
  mutate(value_labels = gsub("\\.", " = ", value_labels)) %>%
  mutate(value_labels = gsub(",",", ", value_labels)) %>%
  select(1:4) %>% 
  arrange(name) %>% 
  mutate_all(.funs = tolower)

###### Clean data ######
### remove those that are not enrolled (not assigned a PID)
data <- data %>% drop_na(pid) 

### see how many are missing data on acute malnutrition
summary(data$acutemal)

### remove those that are missing information on malnutrition
data <- data %>% drop_na(acutemal)

### make sure necessary categorical variables are set as factors
data <- data %>% mutate(catage3 = as.factor(catage3),
                        centre = as.factor(centre))

# Combine moderate and severe malnutrition into a single acute malnutrition category
data <- data %>% mutate(acutemal_any = if_else(acutemal == 0, 0, 1)) # 0 = no acute malnutrition, 1 = yes acute malnutrition

### Dataset is ready for analysis!

####### Initial exploration of key variables ######

### view first 6 values of acute malnutrition variable 
head(data$acutemal_any)

### see how many are acutely malnourished overall
table(data$acutemal_any)


###################### Table 2 N's and percentages by outcome #######################

### Child age category
table(data$catage3, data$acutemal_any) # provides N's
prop.table(table(data$catage3, data$acutemal_any), margin=2)*100 # provides column percentages

### Caregiver level of education
table(data$careged_bin, data$acutemal_any) # provides N's
prop.table(table(data$careged_bin, data$acutemal_any), margin=2)*100 # provides column percentages

### Discharge diagnosis: anemia
table(data$en_discanemia, data$acutemal_any) # provides N's
prop.table(table(data$en_discanemia, data$acutemal_any), margin=2)*100 # provides column percentages

### Discharge diagnosis: gastroenteritis/diarrhea
table(data$en_discdiar, data$acutemal_any) # provides N's
prop.table(table(data$en_discdiar, data$acutemal_any), margin=2)*100 # provides column percentages

### Discharge diagnosis: lower resp tract infection
table(data$en_disclrti, data$acutemal_any) # provides N's
prop.table(table(data$en_disclrti, data$acutemal_any), margin=2)*100 # provides column percentages

### Discharge diagnosis: malaria
table(data$en_discmalaria, data$acutemal_any) # provides N's
prop.table(table(data$en_discmalaria, data$acutemal_any), margin=2)*100 # provides column percentages

### Discharge diagnosis: malnutrition
table(data$en_discmalnutrition, data$acutemal_any) # provides N's
prop.table(table(data$en_discmalnutrition, data$acutemal_any), margin=2)*100 # provides column percentages

### Discharge diagnosis: meningitis
table(data$en_discmenin, data$acutemal_any) # provides N's
prop.table(table(data$en_discmenin, data$acutemal_any), margin=2)*100 # provides column percentages

### Discharge diagnosis: sepsis
table(data$en_discsepsis, data$acutemal_any) # provides N's
prop.table(table(data$en_discsepsis, data$acutemal_any), margin=2)*100 # provides column percentages

### Discharge diagnosis: sickle cell
table(data$en_discsickle, data$acutemal_any) # provides N's
prop.table(table(data$en_discsickle, data$acutemal_any), margin=2)*100 # provides column percentages

### Discharge diagnosis: tuberculosis
table(data$en_disctb, data$acutemal_any) # provides N's
prop.table(table(data$en_disctb, data$acutemal_any), margin=2)*100 # provides column percentages

### Median duration of hospital stay among children acutely malnourished
data_acutemal <- data %>% filter(acutemal_any == 1)
summary(data_acutemal$hosplength) # identify median and IQR 

### Median duration of hospital stay among children not stunted
data_noacutemal <- data %>% filter(acutemal_any == 0)
summary(data_noacutemal$hosplength) # identify median and IQR

### Received antibiotics in hospital
table(data$anyabxhosp, data$acutemal_any) # provides N's
prop.table(table(data$anyabxhosp, data$acutemal_any), margin=2)*100 # provides column percentages

### Stunted
table(data$en_stunt, data$acutemal_any) #provides N's
prop.table(table(data$en_stunt, data$acutemal_any), margin=2)*100 #provides column percentages

### Received age-appropriate vaccines
table(data$panelvac, data$acutemal_any) #provides N's
prop.table(table(data$panelvac, data$acutemal_any), margin=2)*100 #provides column percentages

########### Table 2 Univariate then multivariate site and age-adjusted Prevalence Ratios ###############################################

######## Univariate ###############

set.seed(500) 

### Child age category
summary(model_age <- glm(acutemal_any ~ catage3, data = data, family = poisson)) # fit and call model
std.err <- sqrt(diag(vcov(model_age))) # calculate standard errors
tab <- cbind(Est=coef(model_age), "SE" = std.err, LL = coef(model_age)-1.96*std.err, UL =coef(model_age)+1.96*std.err) # calculate 95% CIs using parameter estimates and robust std. errors
exp(tab) #exponentiate to get interpretable PRs

### Caregiver education
summary(model_careged <- glm(acutemal_any ~ careged_bin, data = data, family = poisson)) # fit and call model
std.err <- sqrt(diag(vcov(model_careged))) # calculate standard errors
tab <- cbind(Est=coef(model_careged), "SE" = std.err, LL = coef(model_careged)-1.96*std.err, UL =coef(model_careged)+1.96*std.err) # calculate 95% CIs using parameter estimates and robust std. errors
exp(tab) #exponentiate to get interpretable PRs

### Discharge diagnosis: anemia
summary(model_anemia <- glm(acutemal_any ~ en_discanemia, data = data, family = poisson)) # fit and call model
std.err <- sqrt(diag(vcov(model_anemia))) # calculate standard errors
tab <- cbind(Est=coef(model_anemia), "SE" = std.err, LL = coef(model_anemia)-1.96*std.err, UL =coef(model_anemia)+1.96*std.err) # calculate 95% CIs using parameter estimates and robust std. errors
exp(tab) #exponentiate to get interpretable PRs

### Discharge diagnosis: gastroenteritis/diarrhea
summary(model_diar <- glm(acutemal_any ~ en_discdiar, data = data, family = poisson)) # fit and call model
std.err <- sqrt(diag(vcov(model_diar))) # calculate standard errors
tab <- cbind(Est=coef(model_diar), "SE" = std.err, LL = coef(model_diar)-1.96*std.err, UL =coef(model_diar)+1.96*std.err) # calculate 95% CIs using parameter estimates and robust std. errors
exp(tab) #exponentiate to get interpretable PRs

### Discharge diagnosis: lrti
summary(model_lrti <- glm(acutemal_any ~ en_disclrti, data = data, family = poisson)) # fit and call model
std.err <- sqrt(diag(vcov(model_lrti))) # calculate standard errors
tab <- cbind(Est=coef(model_lrti), "SE" = std.err, LL = coef(model_lrti)-1.96*std.err, UL =coef(model_lrti)+1.96*std.err) # calculate 95% CIs using parameter estimates and robust std. errors
exp(tab) #exponentiate to get interpretable PRs

### Discharge diagnosis: malaria
summary(model_malaria <- glm(acutemal_any ~ en_discmalaria, data = data, family = poisson)) # fit and call model
std.err <- sqrt(diag(vcov(model_malaria))) # calculate standard errors
tab <- cbind(Est=coef(model_malaria), "SE" = std.err, LL = coef(model_malaria)-1.96*std.err, UL =coef(model_malaria)+1.96*std.err) # calculate 95% CIs using parameter estimates and robust std. errors
exp(tab) #exponentiate to get interpretable PRs

### Discharge diagnosis: malnutrition
summary(model_malnutrition <- glm(acutemal_any ~ en_discmalnutrition, data = data, family = poisson)) # fit and call model
std.err <- sqrt(diag(vcov(model_malnutrition))) # calculate standard errors
tab <- cbind(Est=coef(model_malnutrition), "SE" = std.err, LL = coef(model_malnutrition)-1.96*std.err, UL =coef(model_malnutrition)+1.96*std.err) # calculate 95% CIs using parameter estimates and robust std. errors
exp(tab) #exponentiate to get interpretable PRs

### Discharge diagnosis: meningitis
summary(model_menin <- glm(acutemal_any ~ en_discmenin, data = data, family = poisson)) # fit and call model
std.err <- sqrt(diag(vcov(model_menin))) # calculate standard errors
tab <- cbind(Est=coef(model_menin), "SE" = std.err, LL = coef(model_menin)-1.96*std.err, UL =coef(model_menin)+1.96*std.err) # calculate 95% CIs using parameter estimates and robust std. errors
exp(tab) #exponentiate to get interpretable PRs

### Discharge diagnosis: sepsis
summary(model_sep <- glm(acutemal_any ~ en_discsepsis, data = data, family = poisson)) # fit and call model
std.err <- sqrt(diag(vcov(model_sep))) # calculate standard errors
tab <- cbind(Est=coef(model_sep), "SE" = std.err, LL = coef(model_sep)-1.96*std.err, UL =coef(model_sep)+1.96*std.err) # calculate 95% CIs using parameter estimates and robust std. errors
exp(tab) #exponentiate to get interpretable PRs

### Discharge diagnosis: sickle cell
summary(model_sickle <- glm(acutemal_any ~ en_discsickle, data = data, family = poisson)) # fit and call model
std.err <- sqrt(diag(vcov(model_sickle))) # calculate standard errors
tab <- cbind(Est=coef(model_sickle), "SE" = std.err, LL = coef(model_sickle)-1.96*std.err, UL =coef(model_sickle)+1.96*std.err) # calculate 95% CIs using parameter estimates and robust std. errors
exp(tab) #exponentiate to get interpretable PRs

### Discharge diagnosis: tuberculosis
summary(model_tb <- glm(acutemal_any ~ en_disctb, data = data, family = poisson)) # fit and call model
std.err <- sqrt(diag(vcov(model_tb))) # calculate standard errors
tab <- cbind(Est=coef(model_tb), "SE" = std.err, LL = coef(model_tb)-1.96*std.err, UL =coef(model_tb)+1.96*std.err) # calculate 95% CIs using parameter estimates and robust std. errors
exp(tab) #exponentiate to get interpretable PRs

### Duration of hospitalization
summary(model_hosp <- glm(acutemal_any ~ hosplength, data = data, family = poisson)) # fit and call model
std.err <- sqrt(diag(vcov(model_hosp))) # calculate standard errors
tab <- cbind(Est=coef(model_hosp), "SE" = std.err, LL = coef(model_hosp)-1.96*std.err, UL =coef(model_hosp)+1.96*std.err) # calculate 95% CIs using parameter estimates and robust std. errors
exp(tab) #exponentiate to get interpretable PRs

### Received antibiotics in hospital
summary(model_abx <- glm(acutemal_any ~ anyabxhosp, data = data, family = poisson)) # fit and call model
std.err <- sqrt(diag(vcov(model_abx))) # calculate standard errors
tab <- cbind(Est=coef(model_abx), "SE" = std.err, LL = coef(model_abx)-1.96*std.err, UL =coef(model_abx)+1.96*std.err) # calculate 95% CIs using parameter estimates and robust std. errors
exp(tab) #exponentiate to get interpretable PRs

### Stunted
summary(model_stunt <- glm(acutemal_any ~ en_stunt, data = data, family = poisson)) # fit and call model
std.err <- sqrt(diag(vcov(model_stunt))) # calculate standard errors
tab <- cbind(Est=coef(model_stunt), "SE" = std.err, LL = coef(model_stunt)-1.96*std.err, UL =coef(model_stunt)+1.96*std.err) # calculate 95% CIs using parameter estimates and robust std. errors
exp(tab) #exponentiate to get interpretable PRs

### Received all age-appropriate vaccines
summary(model_panelvac <- glm(acutemal_any ~ panelvac, data = data, family = poisson)) # fit and call model
std.err <- sqrt(diag(vcov(model_panelvac))) # calculate standard errors
tab <- cbind(Est=coef(model_panelvac), "SE" = std.err, LL = coef(model_panelvac)-1.96*std.err, UL =coef(model_panelvac)+1.96*std.err) # calculate 95% CIs using parameter estimates and robust std. errors
exp(tab) #exponentiate to get interpretable PRs

######## Adjusted for site and age ###############

### Child age category
summary(model_age <- glm(acutemal_any ~ catage3 + centre, data = data, family = poisson)) # fit and call model, note we don't adjust for age in this model
std.err <- sqrt(diag(vcov(model_age))) # calculate standard errors
tab <- cbind(Est=coef(model_age), "SE" = std.err, LL = coef(model_age)-1.96*std.err, UL =coef(model_age)+1.96*std.err) # calculate 95% CIs using parameter estimates and robust std. errors
exp(tab) #exponentiate to get interpretable PRs

### Caregiver education
summary(model_careged <- glm(acutemal_any ~ careged_bin + centre + sc_age, data = data, family = poisson)) # fit and call model, adjust for continuous age variable for this and following models
std.err <- sqrt(diag(vcov(model_careged))) # calculate standard errors
tab <- cbind(Est=coef(model_careged), "SE" = std.err, LL = coef(model_careged)-1.96*std.err, UL =coef(model_careged)+1.96*std.err) # calculate 95% CIs using parameter estimates and robust std. errors
exp(tab) #exponentiate to get interpretable PRs

### Discharge diagnosis: anemia
summary(model_anemia <- glm(acutemal_any ~ en_discanemia + centre + sc_age, data = data, family = poisson)) # fit and call model
std.err <- sqrt(diag(vcov(model_anemia))) # calculate standard errors
tab <- cbind(Est=coef(model_anemia), "SE" = std.err, LL = coef(model_anemia)-1.96*std.err, UL =coef(model_anemia)+1.96*std.err) # calculate 95% CIs using parameter estimates and robust std. errors
exp(tab) #exponentiate to get interpretable PRs

### Discharge diagnosis: gastroenteritis/diarrhea
summary(model_diar <- glm(acutemal_any ~ en_discdiar + centre + sc_age, data = data, family = poisson)) # fit and call model
std.err <- sqrt(diag(vcov(model_diar))) # calculate standard errors
tab <- cbind(Est=coef(model_diar), "SE" = std.err, LL = coef(model_diar)-1.96*std.err, UL =coef(model_diar)+1.96*std.err) # calculate 95% CIs using parameter estimates and robust std. errors
exp(tab) #exponentiate to get interpretable PRs

### Discharge diagnosis: lrti
summary(model_lrti <- glm(acutemal_any ~ en_disclrti + centre + sc_age, data = data, family = poisson)) # fit and call model
std.err <- sqrt(diag(vcov(model_lrti))) # calculate standard errors
tab <- cbind(Est=coef(model_lrti), "SE" = std.err, LL = coef(model_lrti)-1.96*std.err, UL =coef(model_lrti)+1.96*std.err) # calculate 95% CIs using parameter estimates and robust std. errors
exp(tab) #exponentiate to get interpretable PRs

### Discharge diagnosis: malaria
summary(model_malaria <- glm(acutemal_any ~ en_discmalaria + centre + sc_age, data = data, family = poisson)) # fit and call model
std.err <- sqrt(diag(vcov(model_malaria))) # calculate standard errors
tab <- cbind(Est=coef(model_malaria), "SE" = std.err, LL = coef(model_malaria)-1.96*std.err, UL =coef(model_malaria)+1.96*std.err) # calculate 95% CIs using parameter estimates and robust std. errors
exp(tab) #exponentiate to get interpretable PRs

### Discharge diagnosis: malnutrition
summary(model_malnutrition <- glm(acutemal_any ~ en_discmalnutrition + centre + sc_age, data = data, family = poisson)) # fit and call model
std.err <- sqrt(diag(vcov(model_malnutrition))) # calculate standard errors
tab <- cbind(Est=coef(model_malnutrition), "SE" = std.err, LL = coef(model_malnutrition)-1.96*std.err, UL =coef(model_malnutrition)+1.96*std.err) # calculate 95% CIs using parameter estimates and robust std. errors
exp(tab) #exponentiate to get interpretable PRs

### Discharge diagnosis: meningitis
summary(model_menin <- glm(acutemal_any ~ en_discmenin + centre + sc_age, data = data, family = poisson)) # fit and call model
std.err <- sqrt(diag(vcov(model_menin))) # calculate standard errors
tab <- cbind(Est=coef(model_menin), "SE" = std.err, LL = coef(model_menin)-1.96*std.err, UL =coef(model_menin)+1.96*std.err) # calculate 95% CIs using parameter estimates and robust std. errors
exp(tab) #exponentiate to get interpretable PRs

### Discharge diagnosis: sepsis
summary(model_sep <- glm(acutemal_any ~ en_discsepsis + centre + sc_age, data = data, family = poisson)) # fit and call model
std.err <- sqrt(diag(vcov(model_sep))) # calculate standard errors
tab <- cbind(Est=coef(model_sep), "SE" = std.err, LL = coef(model_sep)-1.96*std.err, UL =coef(model_sep)+1.96*std.err) # calculate 95% CIs using parameter estimates and robust std. errors
exp(tab) #exponentiate to get interpretable PRs

### Discharge diagnosis: sickle cell
summary(model_sickle <- glm(acutemal_any ~ en_discsickle + centre + sc_age, data = data, family = poisson)) # fit and call model
std.err <- sqrt(diag(vcov(model_sickle))) # calculate standard errors
tab <- cbind(Est=coef(model_sickle), "SE" = std.err, LL = coef(model_sickle)-1.96*std.err, UL =coef(model_sickle)+1.96*std.err) # calculate 95% CIs using parameter estimates and robust std. errors
exp(tab) #exponentiate to get interpretable PRs

### Discharge diagnosis: tuberculosis
summary(model_tb <- glm(acutemal_any ~ en_disctb + centre + sc_age, data = data, family = poisson)) # fit and call model
std.err <- sqrt(diag(vcov(model_tb))) # calculate standard errors
tab <- cbind(Est=coef(model_tb), "SE" = std.err, LL = coef(model_tb)-1.96*std.err, UL =coef(model_tb)+1.96*std.err) # calculate 95% CIs using parameter estimates and robust std. errors
exp(tab) #exponentiate to get interpretable PRs

### Duration of hospitalization
summary(model_hosp <- glm(acutemal_any ~ hosplength + centre + sc_age, data = data, family = poisson)) # fit and call model
std.err <- sqrt(diag(vcov(model_hosp))) # calculate standard errors
tab <- cbind(Est=coef(model_hosp), "SE" = std.err, LL = coef(model_hosp)-1.96*std.err, UL =coef(model_hosp)+1.96*std.err) # calculate 95% CIs using parameter estimates and robust std. errors
exp(tab) #exponentiate to get interpretable PRs

### Received antibiotics in hospital
summary(model_abx <- glm(acutemal_any ~ anyabxhosp + centre + sc_age, data = data, family = poisson)) # fit and call model
std.err <- sqrt(diag(vcov(model_abx))) # calculate standard errors
tab <- cbind(Est=coef(model_abx), "SE" = std.err, LL = coef(model_abx)-1.96*std.err, UL =coef(model_abx)+1.96*std.err) # calculate 95% CIs using parameter estimates and robust std. errors
exp(tab) #exponentiate to get interpretable PRs

### Stunted
summary(model_stunt <- glm(acutemal_any ~ en_stunt + centre + sc_age, data = data, family = poisson)) # fit and call model
std.err <- sqrt(diag(vcov(model_stunt))) # calculate standard errors
tab <- cbind(Est=coef(model_stunt), "SE" = std.err, LL = coef(model_stunt)-1.96*std.err, UL =coef(model_stunt)+1.96*std.err) # calculate 95% CIs using parameter estimates and robust std. errors
exp(tab) #exponentiate to get interpretable PRs

### Received all age-appropriate vaccines
summary(model_panelvac <- glm(acutemal_any ~ panelvac + centre + sc_age, data = data, family = poisson)) # fit and call model
std.err <- sqrt(diag(vcov(model_panelvac))) # calculate standard errors
tab <- cbind(Est=coef(model_panelvac), "SE" = std.err, LL = coef(model_panelvac)-1.96*std.err, UL =coef(model_panelvac)+1.96*std.err) # calculate 95% CIs using parameter estimates and robust std. errors
exp(tab) #exponentiate to get interpretable PRs


##### end #######
