# Supplementary material for: Scientific writing capacity building with early career researchers during study implementation: The Enterics for Global Health seven-country experience
Source: PLOS Glob Public Health. 2026 Jun 12;6(6):e0006589. doi: 10.1371/journal.pgph.0006589 (PMC13262805; doi:10.1371/journal.pgph.0006589)
Supplement: S10 Appendix — (DO) [file pgph.0006589.s010.do]

cd "/Users/patriciapavlinac/Library/CloudStorage/Dropbox/EFGH-Shigella/Peer Mentorship Cohort/Assignments/Table 2 using Toto Bora Data/"
log using "toto bora assignment", replace


clear

***if we want to import CSV (which doesn't include variable names)
*import delimited "Toto Bora dataset.csv", clear 

****Better if we can import the stata data file which includes variable names and numeric variables (I downloaded this directly from dataverse)
use "Toto Bora_Aim 1 analysis data_2021-06-17-v2.dta"


***remove those that are not enrolled (ie not assigned a PID)***
drop if pid==.

***see how many are in each randomization arm
ta rando_arm

***See the acute malnutrition variable
codebook acutemal


***Drop any that are missing information about acute malnutrition
drop if acutemal==.

***Combine moderate and severe into a single acute malnutrition categogry
generate acutemal_any=acutemal
replace acutemal_any=1 if acutemal==1 | acutemal==2
ta acutemal_any


********************************************************************************
				*Table 2 -N's and %'s by outcome *
********************************************************************************


ta catage3 acutemal_any, col
bysort acutemal_any: sum sc_age, de	
ta careged_bin acutemal_any, col
ta en_discanemia acutemal_any, col
ta en_discdiar acutemal_any, col
ta en_discpneu acutemal_any, col
ta en_discmalaria acutemal_any, col
ta en_discmalnutrition acutemal_any, col
ta en_discmenin acutemal_any, col
ta en_discsepsis acutemal_any, col
ta en_discsickle acutemal_any, col
ta en_disctb acutemal_any, col
bysort acutemal_any: sum hosplength, de
ta anyabxhosp acutemal_any, col
ta panelvac acutemal_any, col

********************************************************************************
				*Table 2 - Univariate then Site and Age-Adjusted Prevalence Ratios *
********************************************************************************

*Univariate Model: glm acutemal_any exposure, link(log) fam(poisson) eform
*Adjusted Model: glm acutemal_any exposure i.centre sc_age, link(log) fam(poisson) eform


************************** Univariate*************************

*Child age (4, categorical) option 1 (referent group 0-5 month olds). 
	glm acutemal_any i.catage3, link(log) fam(poisson) eform	

	*Child age (4, categorical) option 2 (referent group 24-59 month olds); Note-I used a fancy way to tell stata to use the "3" of this variable as the referent group (ib3) but if we wanted to do that manually, we'd just create a new variable where the 0 was the 24-59 month olds because STATA considers the lowest number to be the reference group
		glm acutemal_any ib3.catage3, link(log) fam(poisson) eform	
	
*Caregiver education (less than primary)
	glm acutemal_any careged_bin, link(log) fam(poisson) eform
	
*Discharge Diagnoses
	*Anemia
	glm acutemal_any en_discanemia , link(log) fam(poisson) eform
	*Diarrhea
	glm acutemal_any en_discdiar, link(log) fam(poisson) eform
	*LRTI/Pneumonia
	glm acutemal_any en_discpneu, link(log) fam(poisson) eform
	*Malaria
	glm acutemal_any en_discmalaria, link(log) fam(poisson) eform
	*Malnutrition
	glm acutemal_any en_discmalnutrition i.centre sc_age, link(log) fam(poisson) eform
	*Meningitis	
	glm acutemal_any en_discmenin, link(log) fam(poisson) eform
	*Sepsis	
	glm acutemal_any en_discsepsis, link(log) fam(poisson) eform
	*Sickle cell		
	glm acutemal_any en_discsickle, link(log) fam(poisson) eform
	*Tuberculosis				
	glm acutemal_any en_disctb, link(log) fam(poisson) eform
		
*Duration of hospitalization
	glm acutemal_any hosplength , link(log) fam(poisson) eform
	
*Any antibiotic during the hospitalization
	glm acutemal_any anyabxhosp, link(log) fam(poisson) eform
	
*Receipt of all age appropriate vaccines
	glm acutemal_any panelvac, link(log) fam(poisson) eform

************************** Adjusted *************************

*Child age (4, categorical) option 1 (referent group 0-5 month olds). Note we don't adjust for age
	glm acutemal_any i.catage3 i.centre, link(log) fam(poisson) eform	

	*Child age (4, categorical) option 2 (referent group 24-59 month olds); Note-I used a fancy way to tell stata to use the "3" of this variable as the referent group (ib3) but if we wanted to do that manually, we'd just create a new variable where the 0 was the 24-59 month olds because STATA considers the lowest number to be the reference group
		glm acutemal_any ib3.catage3 i.centre, link(log) fam(poisson) eform	
	
*Caregiver education (less than primary)
	glm acutemal_any careged_bin i.centre sc_age, link(log) fam(poisson) eform
	
*Discharge Diagnoses
	*Anemia
	glm acutemal_any en_discanemia i.centre sc_age, link(log) fam(poisson) eform
	*Diarrhea
	glm acutemal_any en_discdiar i.centre sc_age, link(log) fam(poisson) eform
	*LRTI/Pneumonia
	glm acutemal_any en_discpneu i.centre sc_age, link(log) fam(poisson) eform
	*Malaria
	glm acutemal_any en_discmalaria i.centre sc_age, link(log) fam(poisson) eform
	*Malnutrition
	glm acutemal_any en_discmalnutrition i.centre sc_age, link(log) fam(poisson) eform
	*Meningitis	
	glm acutemal_any en_discmenin i.centre sc_age, link(log) fam(poisson) eform
	*Sepsis	
	glm acutemal_any en_discsepsis i.centre sc_age, link(log) fam(poisson) eform
	*Sickle cell			
	glm acutemal_any en_discsickle i.centre sc_age, link(log) fam(poisson) eform
	*Tuberculosis				
	glm acutemal_any en_disctb i.centre sc_age, link(log) fam(poisson) eform
		

*Duration of hospitalization
	glm acutemal_any hosplength i.centre sc_age, link(log) fam(poisson) eform
	
*Any antibiotic during the hospitalization
	glm acutemal_any anyabxhosp i.centre sc_age, link(log) fam(poisson) eform
	
*Receipt of all age appropriate vaccines
	glm acutemal_any panelvac i.centre sc_age, link(log) fam(poisson) eform
	
	
log close
	
	
